# Supplementary material for: Cerebellar ependymal cyst: a case report
Source: Front Neurosci. 2024 Apr 3;18:1372410. doi: 10.3389/fnins.2024.1372410 (PMC11022958; doi:10.3389/fnins.2024.1372410)
Supplement: Supplementary Table 1 — Shows the data’s of patients in some of the past literature. [file Table_1.XLSX]

## Sheet: Sheet1
Case No.	Author	Age	Location of lesion	Symptom	Surgery	Pathologist
		/Gender
1	Van Lindert	35old	Mesencephalon	Headache	Endoscopic-assisted microsurgical fenestration	-
	et al	/woman		Unsteadiness
	[12]
2	Van	56old	Mesencephalon	Headache	Endoscopic-assisted microsurgical fenestration	-
	Lindert	/woman		Deafness
	et al
	[12]
3	Shin et	3old	Cerebral aqueduct	Headache	Endoscopic fenestration and Third ventriculostomy	Fibrous tissue, no epithelial lining
	al	/man		Vomit
	[13]			Somnolence
4	Roberti	26old	Cerebral aqueduct	Headache	Endoscopic fenestration and Third ventriculostomy	-
	et al	/man		Seizure
	[14]			Papilledema
5	Roberti	51old	Cerebral aqueduct	Headache	Endoscopic fenestration and Third ventriculostomy	-
	et al	/woman		Blurred vision
	[14]			Unstable walking
6	Roberti	15old	Cerebralaqueduct	Headache	Endoscopic fenestration and Third ventriculostomy	-
	et al	/woman		Nausea
	[14]
7	Kumar	36old	Cerebral aqueduct	Headache	Endoscopic fenestration and Third ventriculostomy	-
	et al	/man		Gaze palsy
	[15]
8	Endo et	54old	Mesencephalon	Vertigo	Endoscopic fenestration	Neuroglial tissue ,
	al	/woman				no epithelial lining
	[16]
9	Fonoff et	55old	Cerebral aqueduct	Headache	Stereotactic fenestration	-
	al	/man		Blurred vision
	[17]			Unstable walking
				Papilledema
10	Ruth et al	30old	Mesencephalon	Gaze palsy	Ventriculoperitoneal shunt and Endoscopic fenestration	Ependymal eyst(GFAP+)
	[18]	/man		Headache
				Nausea
				Papilledema
11	Jennyfer et al [5]	44old	Fourth ventricle	Seizure	Total resection	Ependymal eyst（GFAP+）
		/woman		Deafness
12	Present	32old	Cerebellum	Headache	Total resection	Ependymal eyst(GFAP+)
	case	/woman		Dizzy
